# Supplementary material for: Pirfenidone Sensitizes NCI-H460 Non-Small Cell Lung Cancer Cells to Paclitaxel and to a Combination of Paclitaxel with Carboplatin
Source: Int J Mol Sci. 2022 Mar 26;23(7):3631. doi: 10.3390/ijms23073631 (PMC8998757; doi:10.3390/ijms23073631)
Supplement: Supplementary file 1 [file ijms-23-03631-s001.zip]

Archive with 1 entries (1 files):
- ijms-1644374 supplementary.pdf
